# Supplementary material for: Neoadjuvant/Perioperative Treatment Affects Spatial Distribution and Densities of Tumor Associated Neutrophils and CD8+ Lymphocytes in Gastric Cancer
Source: J Pers Med. 2021 Nov 12;11(11):1184. doi: 10.3390/jpm11111184 (PMC8622782; doi:10.3390/jpm11111184)
Supplement: Supplementary file 1 [file jpm-11-01184-s001.zip]

Archive with 1 entries (1 files):
- jpm-1421136-supplementary.pdf
